# Supplementary material for: Four Genotyping Schemes for Phylogenetic Analysis of Pseudomonas aeruginosa: Comparison of Their Congruence with Multi-Locus Sequence Typing
Source: PLoS One. 2013 Dec 11;8(12):e82069. doi: 10.1371/journal.pone.0082069 (PMC3859543; doi:10.1371/journal.pone.0082069)
Supplement: Table S1 — Database displaying the genotypes retrieved by each genotyping schemes: MLST (STs), MLST-CC, MLVA (MTs), MLVA-CC, PFGE (cut-off 80%) and DL (cut-off 95%). (XLSX) [file pone.0082069.s001.xlsx]

## Sheet: Feuil1
Key	MLST (ST)	MLST-CC	MLVA (MT)	MLVA-CC	DL-type (cut-off : 95%)	PFGE-type (cut-off : 80%)
TNTRJH3	274	S	112	MLVA-CC11	DL-22	PFGE-50
TNTRJH7	274	S	112	MLVA-CC11	DL-22	PFGE-50
ASL27	274	S	113	MLVA-CC11	DL-35	PFGE-48
MOG11	274	S	15	MLVA-CC11	DL-35	PFGE-48
JPR135	274	S	15	MLVA-CC11	DL-10	PFGE-6
IT1	175	CC-V	99	MLVA-CC12	DL-34	PFGE-73
134MG	228	CC-V	17	MLVA-CC12	DL-34	PFGE-74
VSF17	155	S	102	MLVA-CC24	DL-59	PFGE-68
ATCC27853	155	S	101	MLVA-CC24	DL-16	PFGE-26
LB5	845	CC-VIII	108	MLVA-CC26	DL-41	PFGE-42
SG17M	17	CC-VIII	109	MLVA-CC26	DL-49	PFGE-23
CSGB8	17	CC-VIII	39	MLVA-CC26	DL-12	PFGE-39
LB7	244	MLST-CC244	91	MLVA-CC34	DL-21	PFGE-33
TN12	986	MLST-CC244	90	MLVA-CC34	DL-21	PFGE-34
FU4	235	MLST-CC235	142	MLVA-CC62	DL-1	PFGE-5
VR143	227	MLST-CC235	141	MLVA-CC62	DL-1	PFGE-10
FP5	235	MLST-CC235	147	MLVA-CC62	DL-1	PFGE-11
FU13	235	MLST-CC235	147	MLVA-CC62	DL-1	PFGE-11
LB18	235	MLST-CC235	138	MLVA-CC62	DL-1	PFGE-12
LB23	235	MLST-CC235	138	MLVA-CC62	DL-1	PFGE-12
LB21	235	MLST-CC235	138	MLVA-CC62	DL-1	PFGE-12
LB42	235	MLST-CC235	138	MLVA-CC62	DL-1	PFGE-12
IT4	235	MLST-CC235	139	MLVA-CC62	DL-1	PFGE-12
LB41	235	MLST-CC235	138	MLVA-CC62	DL-1	PFGE-12
TN48	235	MLST-CC235	147	MLVA-CC62	DL-1	PFGE-17
TN11	235	MLST-CC235	148	MLVA-CC62	DL-1	PFGE-17
TN8	235	MLST-CC235	148	MLVA-CC62	DL-1	PFGE-17
TN31	235	MLST-CC235	147	MLVA-CC62	DL-2	PFGE-17
TN28	235	MLST-CC235	147	MLVA-CC62	DL-3	PFGE-2
TN310	235	MLST-CC235	147	MLVA-CC62	DL-3	PFGE-11
LB1	235	MLST-CC235	146	MLVA-CC62	DL-3	PFGE-15
LB17	235	MLST-CC235	149	MLVA-CC62	DL-3	PFGE-16
TN33	235	MLST-CC235	147	MLVA-CC62	DL-3	PFGE-17
TN330	235	MLST-CC235	147	MLVA-CC62	DL-3	PFGE-17
LB29	235	MLST-CC235	144	MLVA-CC62	DL-3	PFGE-56
FP10	976	MLST-CC235	124	S	DL-1	PFGE-11
TN43	235	MLST-CC235	147	MLVA-CC62	DL-27	PFGE-17
TN16	235	MLST-CC235	148	MLVA-CC62	DL-27	PFGE-17
TN53	235	MLST-CC235	139	MLVA-CC62	DL-27	PFGE-18
TN58	235	MLST-CC235	139	MLVA-CC62	DL-27	PFGE-18
TN52	235	MLST-CC235	139	MLVA-CC62	DL-27	PFGE-18
TN54	235	MLST-CC235	139	MLVA-CC62	DL-27	PFGE-18
TN50	235	MLST-CC235	139	MLVA-CC62	DL-27	PFGE-18
TN1	235	MLST-CC235	139	MLVA-CC62	DL-27	PFGE-19
TN23	235	MLST-CC235	145	MLVA-CC62	DL-27	PFGE-53
TN5	235	MLST-CC235	139	MLVA-CC62	DL-27	PFGE-53
TN7	235	MLST-CC235	145	MLVA-CC62	DL-27	PFGE-53
TN46	235	MLST-CC235	139	MLVA-CC62	DL-27	PFGE-54
TN49	235	MLST-CC235	139	MLVA-CC62	DL-27	PFGE-54
TN19	235	MLST-CC235	145	MLVA-CC62	DL-27	PFGE-54
TN24	235	MLST-CC235	148	MLVA-CC62	DL-27	PFGE-55
TN4	235	MLST-CC235	139	MLVA-CC62	DL-27	PFGE-76
PA66	230	MLST-CC235	143	MLVA-CC62	DL-38	PFGE-14
TN202	989	MLST-CC235	147	MLVA-CC62	DL-8	PFGE-11
IT3	235	MLST-CC235	140	MLVA-CC62	DL-6	PFGE-13
TN59	235	MLST-CC235	139	MLVA-CC62	DL-58	PFGE-20
TN29	235	MLST-CC235	147	MLVA-CC62	DL-60	PFGE-90
TN41	235	MLST-CC235	147	MLVA-CC62	DL-60	PFGE-90
IT6	569	S	104	MLVA-CC75	DL-10	PFGE-47
NHP11	569	S	103	MLVA-CC75	DL-10	PFGE-47
DGA138	996	CC-I	96	MLVA-CC77	DL-10	PFGE-62
FM5	242	CC-I	97	MLVA-CC77	DL-10	PFGE-63
JMSMA125	252	CC-VII	70	MLVA-CC79	DL-9	PFGE-3
NNC81	252	CC-VII	71	MLVA-CC79	DL-9	PFGE-3
FU15	111	CC-III	78	MLVA-CC82	DL-37	PFGE-21
FU7	111	CC-III	77	MLVA-CC82	DL-37	PFGE-22
AK5493	229	CC-III	79	MLVA-CC82	DL-56	PFGE-1
TN13	111	CC-III	76	MLVA-CC82	DL-56	PFGE-21
TN14	111	CC-III	76	MLVA-CC82	DL-56	PFGE-21
TN404	111	CC-III	76	MLVA-CC82	DL-56	PFGE-21
MOG5	675	S	86	MLVA-CC89	DL-36	PFGE-37
LB19	254	S	87	MLVA-CC89	DL-43	PFGE-38
FC8	27	S	100	S	DL-17	PFGE-7
LB30	984	CC-VII	72	S	DL-15	PFGE-41
NAG96	998	S	83	S	DL-20	PFGE-30
RR1	998	S	83	S	DL-20	PFGE-30
RRG139	999	S	134	S	DL-25	PFGE-9
TN35	1001	S	135	S	DL-24	PFGE-43
FM27	997	S	84	S	DL-26	PFGE-46
FM3	997	S	84	S	DL-26	PFGE-46
FM37	997	S	84	S	DL-26	PFGE-46
LB2	792	S	118	S	DL-28	PFGE-65
LB16	792	S	117	S	DL-28	PFGE-67
FU2	395	S	4	S	DL-29	PFGE-70
FM52	549	CC-IV	126	S	DL-30	PFGE-61
PAO1	549	CC-IV	126	S	DL-30	PFGE-61
FC10	974	S	106	S	DL-4	PFGE-49
FC15	975	S	107	S	DL-5	PFGE-27
FP20	224	CC-VI	129	S	DL-4	PFGE-78
FC5	446	S	68	S	DL-31	PFGE-59
TN170	988	CC-IX	88	S	DL-32	PFGE-86
TNTRJH2	988	CC-IX	88	S	DL-33	PFGE-86
CDR67	995	S	75	S	DL-39	PFGE-4
FU23	132	S	105	S	DL-40	PFGE-57
IT5	621	S	89	S	DL-51	PFGE-52
FU1	285	S	95	S	DL-42	PFGE-36
FU20	560	S	128	S	DL-42	PFGE-28
FU12	978	S	137	S	DL-7	PFGE-24
FU9	978	S	137	S	DL-7	PFGE-24
TN200	385	S	119	S	DL-44	PFGE-84
TN210	385	S	119	S	DL-44	PFGE-84
TN280	991	S	115	S	DL-45	PFGE-45
LB14	982	S	114	S	DL-46	PFGE-82
JPR6	980	CC-IX	122	S	DL-47	PFGE-71
LB6	985	S	136	S	DL-48	PFGE-58
LB26	983	S	116	S	DL-53	PFGE-75
LB24	654	MLST-CC244	82	S	DL-52	PFGE-80
TNTRJH10	993	MLST-CC244	81	S	DL-52	PFGE-81
SFQ47	699	CC-IV	127	S	DL-54	PFGE-64
MW28	253	S	67	S	DL-55	PFGE-8
LB9	1002	S	133	S	DL-57	PFGE-83
FP15	977	CC-VI	125	S	DL-10	PFGE-77
JMSMA7	205	S	130	S	DL-50	PFGE-89
TN32	217	S	121	S	DL-61	PFGE-72
LB8	253	S	67	S	DL-23	PFGE-35
PA14	253	S	67	S	DL-23	PFGE-40
TN26	990	MLST-CC244	92	S	DL-11	PFGE-29
LB10	316	S	131	S	DL-10	PFGE-85
TN450	994	S	132	S	DL-11	PFGE-32
IT2	979	S	110	S	DL-10	PFGE-51
TN300	1000	S	120	S	DL-11	PFGE-69
FM41	675	S	98	S	DL-10	PFGE-79
FM48	675	S	98	S	DL-10	PFGE-79
FM31	675	S	98	S	DL-10	PFGE-79
FM59	675	S	98	S	DL-10	PFGE-79
FM915	655	S	85	S	DL-17	PFGE-44
LB12	981	S	93	S	DL-10	PFGE-87
LB11	981	S	93	S	DL-18	PFGE-87
LB25	527	CC-II	111	S	DL-13	PFGE-66
FP2	447	S	73	S	DL-14	PFGE-60
TN320	992	CC-II	80	S	DL-13	PFGE-88
TN120	987	S	94	S	DL-13	PFGE-31
AAR114	360	S	123	S	DL-19	PFGE-25
