# Supplementary material for: Four Genotyping Schemes for Phylogenetic Analysis of Pseudomonas aeruginosa: Comparison of Their Congruence with Multi-Locus Sequence Typing
Source: PLoS One. 2013 Dec 11;8(12):e82069. doi: 10.1371/journal.pone.0082069 (PMC3859543; doi:10.1371/journal.pone.0082069)
Supplement: Table S2 — Index of diversity of each VNTR locus. (XLSX) [file pone.0082069.s002.xlsx]

## Sheet: Feuil1
VNTR locus	Count	Index of diversity
ms77	6	62.7
ms127	2	50.3
ms142	9	78.3
ms172	7	76.2
ms211	8	79.3
ms212	10	76.5
ms213	10	78.0
ms214	7	74.5
ms215	8	78.3
ms216	5	56.6
ms217	7	75.1
ms222	6	68.8
ms223	6	72.2
ms207	10	87.9
ms209	8	64.2
